# Supplementary material for: Wnt/β-Catenin Signaling Pathway Is Strongly Implicated in Cadmium-Induced Developmental Neurotoxicity and Neuroinflammation: Clues from Zebrafish Neurobehavior and In Vivo Neuroimaging
Source: Int J Mol Sci. 2022 Sep 28;23(19):11434. doi: 10.3390/ijms231911434 (PMC9570071; doi:10.3390/ijms231911434)
Supplement: Supplementary file 1 [file ijms-23-11434-s001.zip]

Archive with 2 entries (2 files):
- Supplementary material 2022-9-22.pdf
- Video S1.mp4
